# Supplementary material for: Semantic retrieval during overt picture description: Left anterior temporal or the parietal lobe?
Source: Neuropsychologia. 2015 Sep;76:125–35. doi: 10.1016/j.neuropsychologia.2014.12.012 (PMC4582804; doi:10.1016/j.neuropsychologia.2014.12.012)
Supplement: Supplementary file 2 — Supplementary material. [file mmc2.zip]

Archive with 1 entries (1 files):
- Supplement_fig1.tif
